# Supplementary material for: Sea-level rise exponentially increases coastal flood frequency
Source: Sci Rep. 2020 Apr 16;10:6466. doi: 10.1038/s41598-020-62188-4 (PMC7162943; doi:10.1038/s41598-020-62188-4)
Supplement: Supplementary file 2 — Dataset 1. [file 41598_2020_62188_MOESM2_ESM.xlsx]

## Sheet: Stations
Station ID	Name	State/Region	Region	Latitude	Longitude	Dates of record	Nyears of record	MHHW (m)	mu (m)	sigma (m)	k	mu_ci (m)	sigma_ci (m)	k_ci	1_year water level (m)	5_year water level (m)	10_year water level (m)	25_year water level (m)	50_year water level (m)	sigma tilde (m)	Tau (2000-2050) (years)	Tau (2025-2075) (years)
1611400	NAWILIWILI	Hawaii	Pacific	21.9544	-159.356	1955-2017	64	0.297413	0.531658	0.0512306	-0.288916	[0.523820139168961,0.539495825273392]	[0.0460668153571752,0.0569731757692132]	[-0.358616529127646,-0.219215934383911]	0.572366	0.627081	0.64228	0.657943	0.667246	0.023101	4.13946	3.59029
1612340	HONOLULU	Hawaii	Pacific	21.3067	-157.867	1950-2017	68	0.321627	0.556264	0.0552373	-0.253746	[0.547908255431890,0.564619182482863]	[0.0496200414161215,0.0614904002346333]	[-0.339421335249952,-0.168070335493269]	0.600829	0.663496	0.681719	0.701042	0.712853	0.0259153	4.46317	3.6286
1612480	MOKU O LOE	Hawaii	Pacific	21.4331	-157.79	1981-2017	37	0.320702	0.565169	0.0573812	-0.304926	[0.553128340226858,0.577210058372072]	[0.0491243911830312,0.0670258122424473]	[-0.453717957785933,-0.156134990124847]	0.610451	0.670078	0.6863	0.702801	0.712474	NaN	NaN	NaN
1615680	KAHULUI	Hawaii	Pacific	20.895	-156.477	1954-2017	64	0.344674	0.596042	0.044695	-0.197083	[0.589125963316496,0.602958243136533]	[0.0401780004628992,0.0497197954314086]	[-0.273715268662657,-0.120450205215139]	0.633004	0.688932	0.706428	0.725854	0.738292	0.0253214	4.21996	3.57495
1617433	KAWAIHAE	Hawaii	Pacific	20.0366	-155.829	1990-2017	28	0.358963	0.61544	0.0476322	-0.283808	[0.604363088070161,0.626517403220847]	[0.0405685917596927,0.0559256699772667]	[-0.398859541155056,-0.168755652465268]	0.653372	0.704691	0.719042	0.733893	0.74275	0.0219642	3.72324	4.01882
1617760	HILO	Hawaii	Pacific	19.7303	-155.056	1950-2017	68	0.373527	0.642941	0.0595193	-0.289492	[0.633944727467755,0.651936671677717]	[0.0534613867814166,0.0662635720774881]	[-0.376806608448798,-0.202177497980205]	0.690223	0.753728	0.771355	0.789513	0.800292	0.0260043	4.15179	4.00077
1619000	JOHNSTON ATOLL	Pacific Islands	Pacific	16.7383	-169.53	1976-2002	29	0.344007	0.653921	0.0695811	-0.247785	[0.637669382798858,0.670173243000135]	[0.0589867144906297,0.0820783270439203]	[-0.392713094942625,-0.102856098552447]	0.710204	0.78996	0.813332	0.838234	0.853531	0.0310094	4.9579	3.74301
1619910	SAND ISLAND, MIDWAY ISLANDS	Pacific Islands	Pacific	28.2117	-177.36	1955-2017	63	0.188139	0.498854	0.0944084	-0.145588	[0.483847466027226,0.513860661329373]	[0.0844437650374999,0.105548809514690]	[-0.243108416036171,-0.0480685342036847]	0.578716	0.707948	0.751127	0.80112	0.834504	0.0760622	10.2746	3.61531
1630000	APRA HARBOR, GUAM	Pacific Islands	Pacific	13.4434	144.656	1976-2017	42	0.29642	0.47662	0.0558315	-0.291193	[0.465995356207783,0.487244727952656]	[0.0489758940966752,0.0636467507630278]	[-0.386609219152185,-0.195777276990096]	0.52094	0.580337	0.596787	0.61371	0.623741	0.0231454	4.05465	3.80509
1631428	PAGO BAY, GUAM	Pacific Islands	Pacific	13.4283	144.797	2004-2017	14	0.222596	0.397656	0.058645	-0.0382915	[0.377764362702055,0.417546671132070]	[0.0460438725984391,0.0746948742261788]	[-0.254413389464051,0.177830336735481]	0.449691	0.546698	0.583806	0.630699	0.664873	0.0597169	6.99341	3.35358
1770000	PAGO PAGO HARBOR, TUTUILA ISLAND	Pacific Islands	Pacific	-14.2767	-170.689	1978-2017	41	0.421541	0.674822	0.07032	-0.325794	[0.661229412779680,0.688414184456009]	[0.0613384477977012,0.0806166718262723]	[-0.433990258911842,-0.217597454940478]	0.729818	0.800335	0.819002	0.837673	0.848431	0.0223476	3.72848	4.43572
1820000	KWAJALEIN ATOLL (KWAJALEIN I.)	Pacific Islands	Pacific	8.7317	167.736	1976-2017	43	0.596222	1.03243	0.0540475	-0.377534	[1.02220731582519,1.04264602446570]	[0.0471851214571329,0.0619078258798829]	[-0.487900161536984,-0.267168382235111]	1.07377	1.12341	1.13569	1.14747	1.15397	NaN	NaN	NaN
1840000	CHUUK, MOEN ISLAND	Pacific Islands	Pacific	7.4467	151.847	1976-1995	21	0.30964	0.561324	0.0721608	-0.327152	[0.541908494479407,0.580739815076083]	[0.0598256709060639,0.0870392945489301]	[-0.465356813438602,-0.188948083399689]	0.617727	0.689923	0.709	0.728061	0.739031	0.0420909	6.75159	4.2621
1890000	WAKE ISLAND (U.S.)	Pacific Islands	Pacific	19.2907	166.618	1950-2017	68	0.355832	0.649402	0.0529434	-0.147908	[0.641313652020541,0.657490776090558]	[0.0475200564811392,0.0589857238815486]	[-0.239714185079168,-0.0561013164849353]	0.694142	0.766321	0.790366	0.818154	0.836674	0.0398322	5.9496	4.05046
8411250	CUTLER, NAVAL RADIO STATION	Maine	East Coast	44.6417	-67.2967	1979-2010	32	2.04619	2.81394	0.0748625	-0.124799	[2.79724288097781,2.83063053548270]	[0.0640503810477952,0.0874998438920226]	[-0.262685121936373,0.0130868730871909]	2.87785	2.98413	3.02059	3.06352	3.09269	0.0519273	7.27508	5.928
8413320	BAR HARBOR	Maine	East Coast	44.3922	-68.2043	1950-2017	68	1.70974	2.39297	0.0832646	-0.135013	[2.38034679579573,2.40559117288676]	[0.0749432695356709,0.0925099606316683]	[-0.221438398867208,-0.0485882095719580]	2.46373	2.57984	2.61916	2.66508	2.69601	0.0717213	9.40799	5.99044
8418150	PORTLAND	Maine	East Coast	43.6567	-70.2467	1950-2017	68	1.48759	2.13994	0.085405	-0.160158	[2.12676927990577,2.15310549518033]	[0.0765396895557550,0.0952971079386242]	[-0.261330195565330,-0.0589857703546160]	2.21172	2.32569	2.36307	2.40583	2.43405	0.0580204	8.73657	5.46456
8419317	WELLS, WEBHANNET RIVER	Maine	East Coast	43.32	-70.5633	2005-2017	19	1.45253	2.05039	0.0762417	-0.150001	[2.02885161691121,2.07192921173367]	[0.0630308479879124,0.0922213703448395]	[-0.281055776486588,-0.0189453602729582]	2.11476	2.21832	2.25273	2.29242	2.31884	0.0538446	8.39525	5.60387
8419870	SEAVEY ISLAND	Maine	East Coast	43.08	-70.7417	1950-2001	53	1.33184	1.92144	0.0883115	-0.0471422	[1.90632572444570,1.93654708273214]	[0.0783844334117571,0.0994957030527345]	[-0.140857426582058,0.0465730554617495]	1.99948	2.14328	2.19769	2.26594	2.31532	0.0695828	10.2021	5.62143
8423898	FORT POINT	New Hampshire	East Coast	43.0714	-70.7106	2003-2017	15	1.42355	2.04413	0.102822	-0.42567	[2.01019558861691,2.07806905135369]	[0.0796094541866970,0.132802072206067]	[-0.681890915090432,-0.169449605220119]	2.1212	2.20829	2.22849	2.24713	2.25702	NaN	NaN	NaN
8443970	BOSTON	Massachusetts	East Coast	42.3539	-71.0503	1950-2017	68	1.51992	2.19426	0.0965869	-0.113467	[2.17948759180145,2.20902674032083]	[0.0868012333693670,0.107475738320214]	[-0.207238657522865,-0.0196960545314366]	2.27713	2.41701	2.46569	2.52355	2.56321	0.088132	10.6308	5.81736
8447386	FALL RIVER, MASSACHUSETTS	Massachusetts	East Coast	41.7043	-71.1641	2000-2017	19	0.754405	1.29807	0.060763	-0.165195	[1.28049133772404,1.31564820847405]	[0.0497009721919341,0.0742870541593897]	[-0.348490892591797,0.0181006750950085]	1.34903	1.4294	1.45559	1.48544	1.50505	0.0704177	9.14915	5.37669
8447435	CHATHAM HARBOR, AUNT LYDIAS COVE	Massachusetts	East Coast	41.6885	-69.9511	2009-2017	24	0.904772	1.37035	0.106985	0.308474	[1.33986007125911,1.40083906706417]	[0.0837803239343731,0.136617501022718]	[0.0220001343851590,0.594947635293802]	1.48171	1.81476	2.00866	2.33457	2.6488	NaN	NaN	NaN
8447930	OCEANOGRAPHIC INSTITUTION	Massachusetts	East Coast	41.5236	-70.6711	1958-2017	60	0.358836	0.818899	0.111891	-0.0957457	[0.800737522998615,0.837061166480963]	[0.0998486459406650,0.125386725494167]	[-0.190530453960607,-0.000960877167182295]	0.915664	1.08284	1.14234	1.21409	1.26399	0.114954	12.6484	4.81169
8449130	NANTUCKET	Massachusetts	East Coast	41.2853	-70.0964	1965-2017	53	0.536718	0.976957	0.0899055	-0.0807295	[0.960947128878930,0.992967356158016]	[0.0789887537160320,0.102331028151412]	[-0.211151252024946,0.0496923519511918]	1.05523	1.19317	1.2432	1.30427	1.34727	0.0909772	9.9824	4.76784
8452660	NEWPORT	Rhode Island	East Coast	41.505	-71.3267	1950-2017	68	0.624198	1.13777	0.0862193	0.00882021	[1.12382778004708,1.15170382532845]	[0.0763063291550959,0.0974200779422016]	[-0.125481657678663,0.143122084528845]	1.21591	1.37103	1.43396	1.51659	1.57917	0.13135	13.3242	4.91715
8452944	CONIMICUT LIGHT	Rhode Island	East Coast	41.7167	-71.3433	2000-2017	19	0.725067	1.27	0.0656827	-0.138569	[1.25108125207698,1.28890961802996]	[0.0537452051061112,0.0802716333638922]	[-0.307718630491357,0.0305812733772094]	1.32573	1.41675	1.44744	1.48317	1.50717	0.0810393	10.1183	5.35329
8454000	PROVIDENCE, STATE PIER NO.1	Rhode Island	East Coast	41.8067	-71.4006	1956-2017	62	0.764088	1.34863	0.11235	-0.050965	[1.33018392362397,1.36707843573320]	[0.0996982397285688,0.126608174673252]	[-0.169156080671510,0.0672260029498628]	1.44775	1.62946	1.69787	1.78344	1.84516	0.15365	18.3972	5.96529
8454049	QUONSET POINT	Rhode Island	East Coast	41.5868	-71.411	2000-2017	19	0.660391	1.18375	0.0766646	-0.0921276	[1.16150813853652,1.20598753764276]	[0.0625258516820954,0.0940004556153201]	[-0.274889948530226,0.0906346626090960]	1.25015	1.36543	1.40665	1.4565	1.49127	0.0646783	8.0018	4.89589
8461490	NEW LONDON, STATE PIER	Connecticut	East Coast	41.355	-72.0867	1950-2017	68	0.448641	0.941393	0.129134	-0.0707971	[0.921128079637399,0.961658131829995]	[0.115237825794115,0.144705547493511]	[-0.184377497995585,0.0427832793544290]	1.05432	1.25595	1.33001	1.42114	1.48582	0.120324	14.8458	5.71734
8465705	NEW HAVEN HARBOR, NEW HAVEN REACH	Connecticut	East Coast	41.2833	-72.9083	2000-2017	19	1.01546	1.6055	0.10504	-0.268876	[1.57555804171104,1.63544493550125]	[0.0862855198892857,0.127871357967011]	[-0.425464843547521,-0.112287018573401]	1.68969	1.8058	1.83891	1.87358	1.89452	0.113027	13.1105	5.49028
8467150	BRIDGEPORT	Connecticut	East Coast	41.1758	-73.184	1970-2017	48	1.10368	1.7111	0.118872	-0.116331	[1.68892796612680,1.73326796905830]	[0.103878963899701,0.136029412411614]	[-0.250952213686794,0.0182897058785104]	1.81296	1.98425	2.04365	2.11408	2.16224	0.117098	15.6336	6.04673
8510560	MONTAUK, FORT POND BAY	New York	East Coast	41.0483	-71.9594	1950-2017	68	0.38586	0.874513	0.116981	-0.0972915	[0.856394107009620,0.892630965130644]	[0.104731155850723,0.130663434582356]	[-0.200134391407778,0.00555144843165883]	0.975609	1.14992	1.21183	1.2864	1.33819	0.10617	12.6474	5.41305
8512735	SOUTH JAMESPORT	New York	East Coast	40.935	-72.5817	1988-2006	20	0.485307	0.83137	0.132401	0.153516	[0.792706499397277,0.870034327952046]	[0.105375864152323,0.166357157154756]	[-0.0758301834293008,0.382861559389489]	0.959569	1.26908	1.41893	1.64055	1.8292	NaN	NaN	NaN
8516945	KINGS POINT	New York	East Coast	40.8103	-73.765	1999-2017	20	1.16971	1.8712	0.121684	-0.229449	[1.83748307984628,1.90491585874810]	[0.100407350286649,0.147469682779853]	[-0.373184587866660,-0.0857142160388381]	1.97042	2.11438	2.15758	2.2043	2.23343	0.146678	16.7707	6.11796
8516990	WILLETS POINT	New York	East Coast	40.7933	-73.7817	1950-2000	51	1.15411	1.84575	0.1501	-0.0757234	[1.81929971682997,1.87219111048040]	[0.132652681928118,0.169841686448079]	[-0.183179155654360,0.0317322721002588]	1.97672	2.20906	2.29386	2.3978	2.47127	0.164982	22.0309	8.74694
8518750	NEW YORK (THE BATTERY)	New York	East Coast	40.7006	-74.0142	1950-2017	68	0.741349	1.32384	0.117064	-0.094247	[1.30590785497459,1.34176218686582]	[0.105102916043503,0.130385632413014]	[-0.187874150614922,-0.000619839194700295]	1.42514	1.60051	1.66304	1.73854	1.79111	0.157328	17.5764	6.13714
8519483	BAYONNE BRIDGE, STATEN ISLAND	New York	East Coast	40.6367	-74.1417	1982-2017	37	0.802466	1.40914	0.100787	-0.167428	[1.38872252722283,1.42955296942935]	[0.0878781516248456,0.115590969019886]	[-0.261748179678143,-0.0731072749917772]	1.49358	1.62638	1.66953	1.71861	1.7508	0.154037	13.1534	5.29329
8531680	SANDY HOOK (FORT HANCOCK)	New Jersey	East Coast	40.4669	-74.0094	1950-2017	68	0.778074	1.38034	0.111882	-0.0610445	[1.36317719287660,1.39751124823428]	[0.100331530808960,0.124762972380005]	[-0.155907520812259,0.0338184368898099]	1.47861	1.65635	1.72243	1.8044	1.86305	0.195892	15.8796	5.76642
8533615	BARNEGAT INLET, USCG STATION	New Jersey	East Coast	39.7617	-74.1117	1985-2013	30	0.392778	0.712562	0.0467516	0.527913	[0.699346149563855,0.725778443133239]	[0.0357380880634819,0.0611591794254766]	[0.172990104687974,0.882836289074747]	0.76663	0.987286	1.15263	1.48612	1.86925	NaN	NaN	NaN
8534720	ATLANTIC CITY, OCEAN	New Jersey	East Coast	39.355	-74.4183	1950-2017	68	0.702767	1.28591	0.0978145	-0.0967597	[1.27070380965017,1.30110689349343]	[0.0874889335441472,0.109358768305653]	[-0.202471917367497,0.00895256735392848]	1.37046	1.51634	1.5682	1.63068	1.67409	0.123255	11.664	5.44607
8536110	CAPE MAY, FERRY TERMINAL	New Jersey	East Coast	38.9678	-74.9597	1966-2017	53	0.850267	1.38271	0.0802919	-0.0142702	[1.36848634936499,1.39693855373499]	[0.0705331583758568,0.0914008842998377]	[-0.140983286452913,0.112442958579641]	1.45473	1.59335	1.64799	1.7184	1.77073	0.0807719	9.09121	5.02263
8537121	SHIP JOHN SHOAL	New Jersey	East Coast	39.305	-75.375	2002-2017	16	0.948545	1.46856	0.090639	-0.416939	[1.44031936491282,1.49680460362368]	[0.0720679733916470,0.113995672967304]	[-0.613289931262461,-0.220588062723401]	1.53675	1.61465	1.63293	1.64992	1.659	0.0750818	8.77344	5.68165
8539094	BURLINGTON, N.J.	New Jersey	East Coast	40.08	-74.8733	2002-2017	39	1.23477	1.70862	0.130748	0.116391	[1.68146580268529,1.73577836160590]	[0.111465693196267,0.153366955993126]	[-0.0407202086130597,0.273502114662793]	1.83307	2.11872	2.25093	2.44059	2.59726	NaN	NaN	NaN
8539993	TRENTON, N.J.	New Jersey	East Coast	40.1883	-74.755	1979-1992	14	1.26667	1.79812	0.110982	-0.209966	[1.75850625408156,1.83772787960921]	[0.0848686198108561,0.145131223244368]	[-0.520720205622862,0.100787541542179]	1.88938	2.02519	2.06697	2.11289	2.14197	0.179462	19.2235	6.86359
8545240	PHILADELPHIA, US COAST GUARD STATION, PA.	Pennsylvania	East Coast	39.9333	-75.1417	1989-2017	29	0.963743	1.46924	0.118699	-0.0515851	[1.44063360802256,1.49784612636346]	[0.0995510510983154,0.141529152359238]	[-0.228446209253607,0.125276023474967]	1.57394	1.7657	1.83784	1.92802	1.99304	0.0853032	11.204	5.46076
8545530	PHILADELPHIA, MUNICIPAL PIER 11, PA.	Pennsylvania	East Coast	39.9533	-75.1383	1950-1989	40	0.961532	1.48742	0.13499	-0.170202	[1.46067137182817,1.51416264887839]	[0.117575930983103,0.154982963944673]	[-0.285494203415835,-0.0549106505154941]	1.60038	1.77738	1.83469	1.89974	1.94231	0.107544	12.4761	5.45667
8548989	NEWBOLD, PA.	Pennsylvania	East Coast	40.1373	-74.7519	2002-2017	17	1.2314	1.78887	0.173122	-0.0545425	[1.73586025765426,1.84187668068943]	[0.139514130077893,0.214826362066067]	[-0.245829265844874,0.136744188884469]	1.94136	2.21958	2.32387	2.45392	2.54745	NaN	NaN	NaN
8551762	DELAWARE CITY	Delaware	East Coast	39.5817	-75.5883	2002-2017	17	0.910797	1.4241	0.095345	-0.200586	[1.39548610590472,1.45270905535231]	[0.0778083070621433,0.116834076895228]	[-0.350938632530646,-0.0502328292606221]	1.50282	1.62141	1.65834	1.69923	1.72533	0.108579	11.3083	5.13254
8551910	REEDY POINT	Delaware	East Coast	39.5583	-75.5733	1973-2017	45	0.868912	1.32228	0.0869094	-0.161438	[1.30619869293007,1.33837119944520]	[0.0765210870930867,0.0987080500341603]	[-0.257556030225340,-0.0653207865072987]	1.39529	1.51101	1.5489	1.5922	1.62075	0.0796181	8.76472	4.73366
8557380	LEWES (BREAKWATER HARBOR)	Delaware	East Coast	38.7828	-75.1192	1952-2017	68	0.71685	1.2894	0.0965992	-0.140014	[1.27469683825826,1.30410578809534]	[0.0869189884150446,0.107357506064563]	[-0.229841075757565,-0.0501874422147225]	1.37132	1.50485	1.54978	1.60204	1.63709	0.120836	12.4611	5.71395
8558690	INDIAN RIVER INLET (COAST GUARD STATION)	Delaware	East Coast	38.61	-75.07	1977-1986	10	0.436261	0.898987	0.0975707	0.0875332	[0.857729503912218,0.940244827149401]	[0.0703589189103144,0.135306739430323]	[-0.275540578424385,0.450606972652392]	0.99064	1.19292	1.28331	1.40995	1.51214	NaN	NaN	NaN
8570280	OCEAN CITY (FISHING PIER)	Maryland	East Coast	38.3267	-75.0833	1975-1991	17	0.600795	1.06763	0.0846844	-0.111366	[1.04235532348090,1.09290794128853]	[0.0692546113655397,0.103551826601792]	[-0.246327876660091,0.0235949081967412]	1.14036	1.26346	1.30641	1.35755	1.39266	0.125465	9.8829	4.90863
8570283	OCEAN CITY INLET	Maryland	East Coast	38.3283	-75.0917	1998-2017	21	0.354618	0.752249	0.0656093	0.0902522	[0.733765771999528,0.770731921286730]	[0.0529709969310851,0.0812629476618400]	[-0.116669240544659,0.297173622357281]	0.813955	0.950648	1.01193	1.09798	1.16758	0.103051	10.8727	4.8949
8571421	BISHOPS HEAD, HOOPER STRAIT	Maryland	East Coast	38.2204	-76.0387	2005-2017	13	0.319951	0.744686	0.0692643	-0.26998	[0.719117149907553,0.770254359236325]	[0.0522579991277389,0.0918050028302689]	[-0.591523921202589,0.0515642683561231]	0.800176	0.876593	0.898351	0.92112	0.934855	NaN	NaN	NaN
8571892	CAMBRIDGE	Maryland	East Coast	38.5742	-76.0722	1979-2017	39	0.318648	0.735833	0.0637991	-0.081368	[0.722735477696799,0.748931508557788]	[0.0550391422166402,0.0739532929829825]	[-0.220771901956480,0.0580359109124638]	0.791362	0.889136	0.924571	0.967802	0.998222	0.0809844	8.1455	4.41303
8573364	TOLCHESTER BEACH	Maryland	East Coast	39.2133	-76.245	1971-2017	47	0.299693	0.704428	0.0726398	0.0467723	[0.691012354813715,0.717844084671707]	[0.0634341230695488,0.0831814123041922]	[-0.0721247517548894,0.165669414791735]	0.771406	0.911316	0.970788	1.05136	1.11428	0.123669	12.6384	4.87679
8573903	TOWN POINT WHARF	Maryland	East Coast	39.5033	-75.9167	1986-1994	15	0.437122	0.847137	0.0754329	-0.0387998	[0.823050352473962,0.871224571252353]	[0.0605038027669076,0.0940456497637755]	[-0.201876388799517,0.124276737022039]	0.914054	1.03872	1.08637	1.14657	1.19043	0.178072	25.128	10.2342
8573927	CHESAPEAKE CITY, MARYLAND	Maryland	East Coast	39.5267	-75.81	1973-2017	46	0.494972	0.930944	0.0814382	-0.0889631	[0.916147131719657,0.945740365899191]	[0.0720078056255164,0.0921035747828848]	[-0.175977518771720,-0.00194861103807668]	1.00159	1.12473	1.16893	1.22253	1.26001	0.13461	12.4645	4.98956
8574070	HAVRE DE GRACE	Maryland	East Coast	39.5367	-76.09	1978-2005	28	0.39662	0.83947	0.0501771	0.593068	[0.826678671171727,0.852261346983846]	[0.0387153338910685,0.0650320377181152]	[0.331613286402100,0.854522519234567]	0.899378	1.16798	1.38449	1.84558	2.40344	NaN	NaN	NaN
8574680	BALTIMORE, FORT MCHENRY	Maryland	East Coast	39.2667	-76.5783	1950-2017	68	0.294273	0.722752	0.078288	-0.0639269	[0.710638594095814,0.734865874537973]	[0.0700669036726120,0.0874736512855329]	[-0.165920787298156,0.0380669805231133]	0.791424	0.915163	0.961001	1.01773	1.05821	0.11955	12.1216	4.81363
8575512	ANNAPOLIS (US NAVAL ACADEMY)	Maryland	East Coast	38.9833	-76.4816	1950-2017	68	0.251388	0.659314	0.0752484	-0.0773486	[0.647693549363765,0.670934337247297]	[0.0673914016332960,0.0840214979260932]	[-0.179317447319526,0.0246203397365398]	0.724925	0.841068	0.883373	0.935155	0.971712	0.101817	10.0308	4.38384
8577330	SOLOMONS ISLAND	Maryland	East Coast	38.3172	-76.4508	1979-2017	39	0.244621	0.620609	0.0666952	-0.0970478	[0.607203480737128,0.634013829603279]	[0.0579594642787200,0.0767475172247658]	[-0.213603109227841,0.0195074299601925]	0.678254	0.777677	0.813003	0.855555	0.885117	0.0703917	7.42207	4.16844
8594900	WASHINGTON, WASHINGTON CHANNEL, D.C.	District of Columbia	East Coast	38.8733	-77.0217	1950-2017	68	0.487727	0.963667	0.10066	-0.0629294	[0.948090563668016,0.979242881887461]	[0.0900962678325977,0.112462581189625]	[-0.165109933716402,0.0392511851736466]	1.052	1.21138	1.2705	1.34371	1.39601	0.244125	24.5905	6.37176
8631044	WACHAPREAGUE, WACHAPREAGUE CHANNEL	Virginia	East Coast	37.6078	-75.6858	1978-2017	40	0.651336	1.20889	0.123788	-0.0695613	[1.18411924331256,1.23366416623479]	[0.107401025229860,0.142675505106570]	[-0.193083164782803,0.0539606279522368]	1.3172	1.51091	1.58217	1.66994	1.7323	0.137787	14.2132	5.80939
8632200	KIPTOPEKE BEACH	Virginia	East Coast	37.1652	-75.9884	1976-2017	42	0.448185	0.946814	0.113988	-0.184695	[0.924908165492530,0.968720063940330]	[0.0999455988080829,0.130003987846252]	[-0.292352187760276,-0.0770375441431955]	1.04159	1.18733	1.23366	1.28561	1.31921	0.0909371	10.2346	5.01933
8635150	COLONIAL BEACH, VA.	Virginia	East Coast	38.2517	-76.96	1972-2010	39	0.311295	0.72279	0.0776216	-0.108968	[0.706905743995607,0.738673555011460]	[0.0670902779183908,0.0898059729137071]	[-0.246826267955154,0.0288898330820073]	0.789524	0.902831	0.942489	0.989796	1.02234	0.06512	7.34887	4.30711
8635750	LEWISETTA, VA.	Virginia	East Coast	37.9954	-76.4646	1971-2017	48	0.250138	0.647788	0.0714963	-0.149044	[0.634940893383386,0.660634201921108]	[0.0631671120693295,0.0809238657518763]	[-0.244036494307981,-0.0540512876136585]	0.708175	0.805454	0.837815	0.875176	0.900055	0.05883	7.05286	4.30132
8636580	WINDMILL POINT	Virginia	East Coast	37.6161	-76.29	1996-2017	22	0.233509	0.642255	0.111401	-0.217518	[0.613176490596933,0.671334130984394]	[0.0938416182945761,0.132246381109422]	[-0.327743028935431,-0.107292066471525]	0.733562	0.868107	0.909106	0.953878	0.982068	0.0800548	8.99019	4.50168
8637624	GLOUCESTER POINT	Virginia	East Coast	37.2467	-76.5	1976-2003	28	0.417505	0.905349	0.110517	-0.19208	[0.878585210857850,0.932111965954437]	[0.0928092479728979,0.131603607099401]	[-0.360327447238999,-0.0238334727020310]	0.996944	1.13644	1.18037	1.22933	1.26081	0.0760853	8.70302	4.7936
8637689	YORKTOWN, USCG TRAINING CENTER	Virginia	East Coast	37.2265	-76.4788	2004-2017	14	0.400429	0.881043	0.0695099	0.232442	[0.856519009492981,0.905566123115765]	[0.0521468538278841,0.0926541365610163]	[-0.0607913698742267,0.525675089992839]	0.950859	1.13873	1.23871	1.39651	1.53966	0.0788086	10.6349	5.82265
8638610	HAMPTON ROADS (SEWELLS POINT)	Virginia	East Coast	36.9467	-76.33	1950-2017	68	0.420313	0.97905	0.122455	-0.0831644	[0.960245068898654,0.997855659509261]	[0.109829903161923,0.136532295010021]	[-0.180186618022482,0.0138578597543072]	1.08555	1.27262	1.34026	1.42267	1.48057	0.132044	13.3255	5.82151
8638660	PORTSMOUTH, NAVAL SHIPYARD	Virginia	East Coast	36.8217	-76.2933	1976-1986	13	0.469327	1.00229	0.131414	-0.0929419	[0.956509497775550,1.04807014366134]	[0.103012736071598,0.167644911296968]	[-0.296888690421240,0.111004859471261]	1.11608	1.3134	1.38388	1.46905	1.52843	NaN	NaN	NaN
8638863	CHESAPEAKE BAY BRIDGE TUNNEL	Virginia	East Coast	36.9667	-76.1133	1975-2017	43	0.440189	1.00913	0.110962	-0.0501762	[0.987435988448376,1.03082003912846]	[0.0963594748141053,0.127777043172142]	[-0.184385718900438,0.0840333981504142]	1.10706	1.28677	1.3545	1.43927	1.50044	0.114741	12.1336	5.63994
8639348	MONEY POINT	Virginia	East Coast	36.7783	-76.3017	1998-2017	21	0.479869	1.07481	0.130508	0.0527516	[1.03846569586808,1.11115797363822]	[0.106252205365106,0.160301224240770]	[-0.137478971813916,0.242982256612382]	1.19547	1.44957	1.55837	1.70651	1.82274	0.163005	17.8205	8.21035
8651370	DUCK PIER	North Carolina	East Coast	36.1833	-75.7467	1978-2017	40	0.561255	1.12322	0.0946101	-0.0914966	[1.10386407976504,1.14258392794247]	[0.0815545772682934,0.109755670865697]	[-0.239969426322939,0.0569761512562940]	1.2052	1.34762	1.39858	1.46025	1.50328	0.0740677	8.21617	4.7922
8652587	OREGON INLET MARINA	North Carolina	East Coast	35.795	-75.5481	1974-2017	44	0.188381	0.535864	0.0776159	-0.0300986	[0.521296787784938,0.550430650572049]	[0.0680366027007348,0.0885440043813079]	[-0.133742763210157,0.0735455557898881]	0.604986	0.735259	0.785603	0.849652	0.89664	0.153599	12.3487	4.11421
8654400	CAPE HATTERAS FISHING PIER	North Carolina	East Coast	35.2233	-75.635	1979-2003	27	0.540462	0.972941	0.0690969	-0.0949026	[0.956266666570061,0.989614997717878]	[0.0584007021591176,0.0817520323842088]	[-0.236620430522497,0.0468152927388490]	1.03272	1.13611	1.17295	1.2174	1.24833	0.0854739	9.75704	5.43017
8656483	BEAUFORT, DUKE MARINE LAB	North Carolina	East Coast	34.72	-76.67	1968-2017	51	0.540881	0.926386	0.0817561	-0.196595	[0.912220970486484,0.940551448581206]	[0.0727089260112566,0.0919291028951720]	[-0.285259101117665,-0.107931572183551]	0.994011	1.0964	1.12845	1.16405	1.18686	0.0643238	7.60567	4.65651
8656590	ATLANTIC BEACH	North Carolina	East Coast	34.6933	-76.7117	1976-2000	26	0.648198	1.04448	0.0626003	0.00161055	[1.02788364268397,1.06107092032019]	[0.0511481274382227,0.0766166071114017]	[-0.228301624408447,0.231522716184547]	1.10103	1.21222	1.25691	1.31527	1.3592	0.0533215	7.32001	4.94547
8658120	WILMINGTON	North Carolina	East Coast	34.2275	-77.9536	1950-2017	68	0.660435	1.00256	0.0881147	-0.285058	[0.989169192420377,1.01594854178821]	[0.0791383621969228,0.0981092350858413]	[-0.377520901623205,-0.192594122511005]	1.07269	1.16742	1.19387	1.22121	1.2375	0.0601865	8.12767	4.78211
8658163	WRIGHTSVILLE BEACH	North Carolina	East Coast	34.2133	-77.7867	2004-2017	14	0.701228	1.21432	0.0820655	0.0731679	[1.18454770221812,1.24408475885756]	[0.0619713182925742,0.108675084241046]	[-0.250685810633858,0.397021604730660]	1.2909	1.45667	1.52946	1.63023	1.71062	NaN	NaN	NaN
8659084	SOUTHPORT	North Carolina	East Coast	33.915	-78.0183	1977-2007	33	0.722395	1.09357	0.0498288	0.157289	[1.08164014721423,1.10550957857512]	[0.0411302403389502,0.0603670866767298]	[-0.0660145086835186,0.380591626360825]	1.14191	1.2592	1.31624	1.40087	1.47313	0.0922556	9.11276	4.3946
8661070	MYRTLE BEACH, SPRINGMAID PIER	South Carolina	East Coast	33.655	-78.9183	1977-2017	42	0.853568	1.40732	0.0820944	-0.197793	[1.39156827236408,1.42307616264974]	[0.0719959134164226,0.0936092438040734]	[-0.301692111603385,-0.0938948290945256]	1.47519	1.57779	1.60986	1.64544	1.66821	0.0553505	7.70083	5.08332
8665530	CHARLESTON (CUSTOMHOUSE WHARF)	South Carolina	East Coast	32.7808	-79.9236	1950-2017	68	0.847028	1.33794	0.0749335	-0.255292	[1.32673202907612,1.34913880570535]	[0.0676740737435208,0.0829716379754332]	[-0.330469827837364,-0.180115064291057]	1.39835	1.48314	1.50774	1.5338	1.54971	0.0554468	7.2434	5.03604
8670870	SAVANNAH RIVER ENTRANCE, FORT PULASKI	Georgia	East Coast	32.0367	-80.9017	1950-2017	68	1.09887	1.63649	0.0769492	-0.242983	[1.62490641116616,1.64806871004560]	[0.0692726838842160,0.0854763331023956]	[-0.323466406687527,-0.162499834667344]	1.69886	1.7878	1.81402	1.84207	1.85937	0.0520804	6.94796	5.14944
8677344	ST. SIMONS LIGHT	Georgia	East Coast	31.1317	-81.3967	1999-2008	10	1.07866	1.62568	0.0669513	-0.129419	[1.59793199314211,1.65342110779232]	[0.0494356494050175,0.0906728289110470]	[-0.454721008082830,0.195883891848297]	1.68272	1.777	1.80915	1.84688	1.8724	NaN	NaN	NaN
8720030	FERNANDINA BEACH, AMELIA RIVER	Florida	East Coast	30.6714	-81.4658	1950-2017	68	0.974459	1.48901	0.0848749	-0.154828	[1.47610715304643,1.50192065636112]	[0.0763232364841957,0.0943847903273874]	[-0.242658483162110,-0.0669965570148763]	1.56052	1.67484	1.71259	1.75597	1.78472	0.0677546	9.29373	4.98582
8720218	MAYPORT (BAR PILOT DOCK)	Florida	East Coast	30.3982	-81.4279	1996-2017	23	0.747552	1.16197	0.0680142	-0.16	[1.14456431500433,1.17936583461862]	[0.0572994137443022,0.0807325236850568]	[-0.268871889763634,-0.0511283095955210]	1.21913	1.30992	1.3397	1.37378	1.39627	0.0640359	8.41116	5.07195
8720219	DAME POINT	Florida	East Coast	30.3867	-81.5583	1998-2017	20	0.540002	0.812338	0.0828814	0.0724196	[0.788475149589404,0.836200155511165]	[0.0667893616601338,0.102850516340996]	[-0.130769752664054,0.275609036974093]	0.889656	1.05685	1.13019	1.23168	1.31258	0.122595	13.7397	5.54663
8720226	JACKSONVILLE, MAIN STREET BRIDGE	Florida	East Coast	30.32	-81.6583	1998-2017	21	0.272767	0.58034	0.0870178	-0.0743515	[0.556850155336304,0.603829254984038]	[0.0723081458977533,0.104719836943740]	[-0.209371944528326,0.0606689772735205]	0.656314	0.791336	0.840704	0.901279	0.944148	0.0986778	12.285	5.46385
8720357	I-295 BRIDGE (WEST END)	Florida	East Coast	30.1917	-81.6917	2003-2017	21	0.203842	0.547687	0.134878	-0.139206	[0.511172737656367,0.584200994220351]	[0.112188970507942,0.162154985912496]	[-0.276577499436813,-0.00183454741955771]	0.662104	0.848809	0.911699	0.984893	1.03403	0.118548	14.3291	5.43135
8720587	ST. AUGUSTINE BEACH	Florida	East Coast	29.8567	-81.2633	1978-2002	25	0.808502	1.29839	0.072783	-0.00718749	[1.27961558977581,1.31715598850079]	[0.0602585776386923,0.0879105539226208]	[-0.192476278153885,0.178101296476041]	1.36388	1.49113	1.54173	1.60733	1.65635	0.0531006	7.73971	4.89879
8721604	PORT CANAVERAL (TRIDENT PIER)	Florida	East Coast	28.4158	-80.5931	1995-2017	24	0.609872	1.07106	0.0703505	-0.25689	[1.05340788497241,1.08871084867718]	[0.0594885734296979,0.0831957418526294]	[-0.375813182372169,-0.137967136274823]	1.12774	1.20712	1.23011	1.25443	1.26925	0.0512516	7.81358	4.91179
8722670	LAKE WORTH PIER (OCEAN)	Florida	East Coast	26.6128	-80.0342	1970-2017	48	0.462285	0.767554	0.0492193	0.163251	[0.758485830727657,0.776622715570054]	[0.0426329739799268,0.0568232518728768]	[0.0328516813765515,0.293649446558633]	0.815426	0.932554	0.989929	1.07547	1.14886	NaN	NaN	NaN
8723080	HAULOVER PIER, N. MIAMI BEACH	Florida	East Coast	25.9033	-80.12	1981-1992	12	0.39283	0.719314	0.0623487	-0.038188	[0.696031235866747,0.742596200374702]	[0.0474731920113384,0.0818854174481529]	[-0.307637756385241,0.231261814214986]	0.774638	0.87779	0.917254	0.967129	1.00348	0.0458165	6.11458	4.04184
8723214	BEAR CUT, VIRGINIA KEY	Florida	East Coast	25.7314	-80.1618	1994-2017	24	0.332193	0.643973	0.0650535	-0.111824	[0.627104484703774,0.660841340279770]	[0.0541085176419062,0.0782123254292263]	[-0.277683079262919,0.0540341151261177]	0.699831	0.794316	0.827267	0.866482	0.8934	0.0496149	6.66673	4.11432
8723962	KEY COLONY BEACH	Florida	East Coast	24.7183	-81.0167	1976-1996	23	0.30399	0.569623	0.0415192	-0.296315	[0.559054322812355,0.580191500919894]	[0.0350548621256143,0.0491756220663413]	[-0.408798767344972,-0.183830881675968]	0.602509	0.646294	0.65834	0.67068	0.677964	0.0217724	3.78182	4.30062
8723970	VACA KEY, USCG STATION, FLORIDA BAY	Florida	East Coast	24.711	-81.1065	1975-2017	43	0.155045	0.387295	0.0481944	-0.17819	[0.378129233856793,0.396459868285383]	[0.0423102814930299,0.0548969062606600]	[-0.285305332621717,-0.0710753689301460]	0.427482	0.489803	0.509778	0.532298	0.546942	0.0302472	4.54683	2.66478
8724580	KEY WEST	Florida	East Coast	24.5557	-81.8079	1950-2017	68	0.273812	0.529831	0.0498214	-0.2371	[0.522281468198134,0.537380063137183]	[0.0448629439708493,0.0553279457059999]	[-0.325565100910746,-0.148635396439011]	0.570318	0.628487	0.64577	0.664346	0.675856	0.0321223	5.0256	3.7871
8725110	NAPLES (OUTER COAST)	Florida	East Coast	26.1317	-81.8075	1965-2017	53	0.366951	0.696319	0.0634637	-0.00350112	[0.684948267991535,0.707689644806836]	[0.0555849082077824,0.0724592497649743]	[-0.139231982870871,0.132229746122834]	0.753518	0.865213	0.909831	0.967843	1.01133	0.0775203	9.57512	4.05507
8725520	FORT MYERS	Florida	East Coast	26.6477	-81.8712	1969-2017	49	0.228725	0.525976	0.0894658	-0.0712608	[0.509782797096882,0.542169161275232]	[0.0786772920455944,0.101733661524916]	[-0.185577848476874,0.0430562829271655]	0.604196	0.743778	0.795011	0.858034	0.902748	0.100795	14.4237	4.64138
8726384	PORT MANATEE	Florida	East Coast	27.6383	-82.5625	1996-2017	22	0.317417	0.664864	0.0964555	-0.170821	[0.639019846464676,0.690708413870761]	[0.0801455054829450,0.116084602287607]	[-0.337452115999117,-0.00418978098375539]	0.745555	0.871896	0.912773	0.959137	0.989467	0.0515859	7.78172	4.29058
8726520	ST. PETERSBURG	Florida	East Coast	27.7606	-82.6269	1950-2017	68	0.327187	0.673977	0.0703911	0.00826709	[0.663168240441407,0.684786545856130]	[0.0630101536249245,0.0786365451777844]	[-0.0900608515370094,0.106595039667759]	0.737759	0.864281	0.915565	0.98289	1.03384	0.0960093	12.9875	4.7752
8726607	OLD PORT TAMPA	Florida	East Coast	27.8578	-82.5528	1996-2017	22	0.362737	0.721318	0.0828903	-0.0810828	[0.699072251868432,0.743564138890306]	[0.0686683365686720,0.100057707951449]	[-0.246251225717776,0.0840856154379735]	0.793472	0.920568	0.966646	1.02287	1.06245	0.0952157	12.9424	5.00873
8726667	MCKAY BAY ENTRANCE	Florida	East Coast	27.9133	-82.425	1996-2017	22	0.378126	0.780187	0.0993745	0.0441921	[0.753537831528477,0.806835307437410]	[0.0817851661125882,0.120746664209958]	[-0.119765591490671,0.208149862866284]	0.871707	1.06222	1.14295	1.25209	1.33713	0.106953	14.0032	5.33984
8726724	CLEARWATER BEACH	Florida	East Coast	27.9783	-82.8317	1996-2017	22	0.381193	0.777101	0.0670328	0.100012	[0.757900302307072,0.796302489769268]	[0.0536766438539262,0.0837123096646284]	[-0.147788440231133,0.347812470571480]	0.840429	0.982581	1.04708	1.13836	1.21278	0.0975511	11.7253	4.37444
8727520	CEDAR KEY	Florida	East Coast	29.1336	-83.0309	1950-2017	68	0.524852	0.966919	0.073321	0.0199476	[0.955554839923274,0.978284147477412]	[0.0654576863956675,0.0821288970675189]	[-0.0850956277047477,0.124990875723412]	1.03371	1.16828	1.22363	1.29698	1.35302	0.144369	21.1078	5.90096
8728690	APALACHICOLA	Florida	East Coast	29.7267	-84.9817	1976-2017	42	0.24111	0.603492	0.0727528	-0.0689634	[0.589376486237935,0.617606818807796]	[0.0634869807496923,0.0833709335315281]	[-0.183569679781251,0.0456428686306937]	0.667165	0.781134	0.823087	0.874791	0.911543	0.140866	19.7527	5.35946
8729108	PANAMA CITY	Florida	East Coast	30.1523	-85.6669	1973-2017	45	0.233967	0.563463	0.0612039	0.0591646	[0.551785420578992,0.575140482800342]	[0.0531315849358837,0.0705026110912091]	[-0.0706933416348843,0.189022518680815]	0.620215	0.740761	0.792788	0.863997	0.92016	0.102205	15.4793	4.85705
8729840	PENSACOLA	Florida	East Coast	30.4044	-87.2112	1950-2017	68	0.219754	0.526967	0.0769234	-0.0449675	[0.515070175688077,0.538864257456097]	[0.0688143943455928,0.0859879934506521]	[-0.145475703330857,0.0555407901902480]	0.595017	0.720758	0.768457	0.828408	0.87186	0.137455	17.675	4.78612
8735180	DAUPHIN ISLAND	Alabama	Gulf Coast	30.25	-88.075	1981-2017	37	0.224657	0.545495	0.0512075	0.00638555	[0.534839188787889,0.556150588995264]	[0.0440704736942094,0.0595003062318155]	[-0.126523688250930,0.139294784817208]	0.591854	0.683587	0.720682	0.769306	0.806049	0.106498	10.526	4.56177
8736897	COAST GUARD SECTOR MOBILE	Alabama	Gulf Coast	30.6483	-88.0583	2007-2017	11	0.28027	0.71873	0.0962684	0.10217	[0.678211540350196,0.759248572714222]	[0.0689979313903090,0.134317128839999]	[-0.307875897573389,0.512215641047731]	0.809767	1.01472	1.10795	1.24014	1.3481	0.130446	16.124	7.1678
8737048	MOBILE, MOBILE RIVER (STATE DOCK)	Alabama	Gulf Coast	30.7083	-88.0433	1980-2017	38	0.267184	0.552702	0.0648532	0.450083	[0.537741089315399,0.567662023328071]	[0.0524548339252629,0.0801821938624676]	[0.199981765461045,0.700184270375749]	0.624928	0.888646	1.06955	1.41152	1.78078	NaN	NaN	NaN
8741041	DOCK E, PORT OF PASCAGOULA	Mississippi	Gulf Coast	30.3478	-88.5058	2008-2017	10	0.253026	0.651257	0.0672133	0.121046	[0.623940495956309,0.678574052152879]	[0.0492429794545282,0.0917414815297409]	[-0.173945815822875,0.416038409818729]	0.715371	0.863459	0.93239	1.03165	1.11396	0.188394	24.3291	6.4032
8747437	ST. LOUIS BAY ENTRANCE	Mississippi	Gulf Coast	30.325	-89.325	1978-2017	40	0.288438	0.748729	0.12685	-0.0138665	[0.723568094046928,0.773889615326356]	[0.110178719257308,0.146043107594239]	[-0.131391398441985,0.103658490811705]	0.862525	1.08168	1.16811	1.27953	1.36235	0.23788	13.8001	4.94533
8747766	WAVELAND	Mississippi	Gulf Coast	30.2817	-89.3667	1997-2005	10	0.275912	0.747727	0.118161	0.267869	[0.693848478474760,0.801604743699914]	[0.0803840868198653,0.173691780381764]	[-0.217566231065108,0.753304515098184]	0.868395	1.20943	1.39871	1.70634	1.99344	0.275581	20.2121	9.14487
8760551	SOUTH PASS	Louisiana	Gulf Coast	28.99	-89.14	1980-1999	20	0.210197	0.490973	0.0627343	-0.254552	[0.473611111042434,0.508335521585934]	[0.0518577835546095,0.0758920293377938]	[-0.397307415113771,-0.111796190054522]	0.541569	0.612644	0.633289	0.655167	0.668531	0.0520921	4.41	2.50336
8761724	EAST POINT, GRAND ISLE	Louisiana	Gulf Coast	29.2633	-89.9567	1981-2017	38	0.191715	0.494012	0.0847495	-0.0517264	[0.476723699879164,0.511300694182940]	[0.0733826610379513,0.0978770603591211]	[-0.172120861273778,0.0686680343400971]	0.568759	0.70564	0.757128	0.821483	0.867873	0.187001	6.03883	2.84387
8761927	NEW CANAL USCG STATION, LAKE PONTCHARTRAIN	Louisiana	Gulf Coast	30.0272	-90.1133	1983-2017	36	0.180264	0.547895	0.091973	0.0571751	[0.528783388705394,0.567006991632341]	[0.0790806013168935,0.106967244471611]	[-0.0629000018446108,0.177250153856317]	0.633101	0.8136	0.891313	0.997505	1.08112	0.174636	9.89609	4.02468
8762075	PORT FOURCHON	Louisiana	Gulf Coast	29.1142	-90.1993	2003-2017	15	0.207966	0.494253	0.0798109	-0.0290421	[0.467511392188142,0.520994274747459]	[0.0624756162443210,0.101956235841457]	[-0.277334709269543,0.219250482345866]	0.565364	0.699573	0.751507	0.817635	0.86619	0.208017	6.02946	3.0163
8766072	FRESHWATER CANAL LOCKS	Louisiana	Gulf Coast	29.5517	-92.3052	2006-2017	13	0.316763	0.848672	0.130785	-0.122102	[0.802631328354446,0.894713152756560]	[0.101736364437443,0.168127263650451]	[-0.342927928589324,0.0987239374704874]	0.96046	1.14701	1.21123	1.28702	1.33861	0.442869	12.527	4.37895
8767816	LAKE CHARLES	Louisiana	Gulf Coast	30.2236	-93.2217	2002-2017	16	0.219233	0.607591	0.0767438	-0.121044	[0.583138196818035,0.632044075080084]	[0.0611848307241140,0.0962592254674016]	[-0.331310717009140,0.0892235456795569]	0.673219	0.78289	0.820694	0.865347	0.895769	0.0663191	6.58679	4.14626
8768094	CALCASIEU PASS	Louisiana	Gulf Coast	29.7682	-93.3429	2002-2017	16	0.247349	0.625231	0.0812965	-0.0950428	[0.600149210570163,0.650313328335871]	[0.0659190321917588,0.100261077036198]	[-0.242082807223234,0.0519973038105342]	0.695559	0.817177	0.8605	0.912768	0.949141	0.187616	9.50337	4.27003
8770570	SABINE PASS	Texas	Gulf Coast	29.7284	-93.8701	1985-2017	33	0.220975	0.59524	0.109707	-0.218132	[0.571045090356210,0.619433916862435]	[0.0936975782935390,0.128451787804990]	[-0.360123240067766,-0.0761404078311151]	0.685133	0.817492	0.857792	0.901779	0.929462	0.137402	9.00592	4.14545
8770613	MORGANS POINT, BARBOURS CUT	Texas	Gulf Coast	29.6817	-94.985	1993-2017	25	0.239155	0.656991	0.135771	-0.129113	[0.623157743153037,0.690824731332824]	[0.114467986827170,0.161037552149748]	[-0.265032216540033,0.00680649338075703]	0.772681	0.963977	1.02925	1.10583	1.15767	0.140581	11.547	4.84018
8770777	MANCHESTER, HOUSTON SHIP CHANNEL	Texas	Gulf Coast	29.7262	-95.2658	1998-2017	20	0.268416	0.654329	0.0877267	0.398341	[0.625809346863035,0.682847679579453]	[0.0655601181303313,0.117388137694973]	[0.0381428000171890,0.758538446507857]	0.749632	1.07299	1.28201	1.66049	2.05264	0.836607	80.0292	38.2478
8771013	EAGLE POINT	Texas	Gulf Coast	29.48	-94.9183	1993-2017	25	0.214937	0.621493	0.122231	-0.162471	[0.590454341226701,0.652532419500929]	[0.102088216467900,0.146348556433094]	[-0.326824934015251,0.00188326696753907]	0.724124	0.886577	0.9397	1.00037	1.04032	0.177345	10.693	4.43507
8771450	GALVESTON, GALVESTON CHANNEL	Texas	Gulf Coast	29.31	-94.7933	1950-2017	68	0.210423	0.594144	0.10499	-0.0830523	[0.577706145066249,0.610580886886554]	[0.0936838211232554,0.117661158953158]	[-0.193653624790108,0.0275490133981806]	0.685455	0.845878	0.903894	0.974577	1.02425	0.194449	9.79676	4.07861
8771510	GALVESTON PLEASURE PIER	Texas	Gulf Coast	29.2853	-94.7894	1957-2011	55	0.30336	0.754135	0.11837	-0.204023	[0.734417940443208,0.773852467035432]	[0.105743916460046,0.132504744452374]	[-0.287535865056169,-0.120510398036063]	0.851728	0.998074	1.04345	1.09355	1.12544	0.183238	10.4308	4.64919
8772440	FREEPORT HARBOR	Texas	Gulf Coast	28.9483	-95.3083	1954-2007	55	0.265111	0.656732	0.121434	-0.15346	[0.635963236476815,0.677501257490267]	[0.107622938610007,0.137016371043038]	[-0.263742692519131,-0.0431767273496655]	0.759099	0.923052	0.977286	1.03968	1.08107	0.113015	6.91587	4.01625
8775870	CORPUS CHRISTI	Texas	Gulf Coast	27.58	-97.2167	1985-2017	35	0.239276	0.614271	0.101863	-0.129796	[0.592502958238412,0.636039390809936]	[0.0876203802981218,0.118419593799014]	[-0.262178812695115,0.00258640560757228]	0.701042	0.844391	0.893257	0.950567	0.989334	0.10333	9.83807	4.48351
8779770	PORT ISABEL	Texas	Gulf Coast	26.0612	-97.2155	1950-2017	68	0.189039	0.480115	0.0770365	-0.179406	[0.468402014796317,0.491827529988599]	[0.0692745835580230,0.0856680943414016]	[-0.268256216238474,-0.0905554047583595]	0.544318	0.643725	0.675536	0.711367	0.734642	0.0708822	7.50954	4.02353
9410170	SAN DIEGO (BROADWAY)	California	West Coast	32.7142	-117.174	1950-2017	68	0.829558	1.35977	0.0530747	-0.172772	[1.35173798392738,1.36780722801460]	[0.0477767516719073,0.0589601044881017]	[-0.256214379734781,-0.0893299450290564]	1.40413	1.47342	1.49578	1.5211	1.53764	0.0337084	5.95939	4.98198
9410230	LA JOLLA (SCRIPPS INSTITUTION WHARF)	California	West Coast	32.8669	-117.257	1950-2017	68	0.774682	1.27738	0.070577	-0.213916	[1.26661612125311,1.28815017196633]	[0.0633889914605971,0.0785801855840299]	[-0.306175140253463,-0.121656822806561]	1.33532	1.42109	1.44735	1.47611	1.49427	0.0256836	4.65111	4.78628
9410580	NEWPORT BAY ENTRANCE, CORONA DEL MAR	California	West Coast	33.6033	-117.883	1979-1993	16	0.791438	1.28628	0.0703227	-0.195606	[1.26439682465056,1.30816034013201]	[0.0567852854979664,0.0870872873407392]	[-0.364404544929964,-0.0268080474682658]	1.34447	1.43269	1.46035	1.49108	1.51079	NaN	NaN	NaN
9410660	LOS ANGELES (OUTER HARBOR)	California	West Coast	33.7199	-118.273	1950-2017	68	0.792578	1.29941	0.0571091	-0.166594	[1.29070101705278,1.30810982535517]	[0.0513281070365188,0.0635412809675428]	[-0.258042314555227,-0.0751454871184146]	1.34727	1.42263	1.44714	1.47504	1.49335	0.0308695	6.25345	4.52228
9410840	SANTA MONICA, MUNICIPAL PIER	California	West Coast	34.0083	-118.5	1974-2017	45	0.788474	1.29881	0.0580145	-0.212447	[1.28803340561212,1.30957733998039]	[0.0509824932615749,0.0660164313777290]	[-0.314960820825740,-0.109934114459162]	1.34646	1.41715	1.43883	1.4626	1.47763	0.0380386	7.21539	4.92842
9411340	SANTA BARBARA	California	West Coast	34.4031	-119.693	1979-2017	39	0.775117	1.23526	0.0451369	-0.141805	[1.22615163471177,1.24437112654557]	[0.0391545472460121,0.0520332644949366]	[-0.264137654264265,-0.0194726994426775]	1.27351	1.3357	1.35659	1.38084	1.39708	0.0251445	5.30934	4.83812
9411406	OIL PLATFORM HARVEST	California	West Coast	34.4692	-120.682	1992-2017	26	0.747631	1.22438	0.0554419	-0.102861	[1.21086797155366,1.23789454118270]	[0.0468991309597281,0.0655407844505227]	[-0.232691186200680,0.0269700826571611]	1.27218	1.35398	1.38284	1.41743	1.44135	NaN	NaN	NaN
9412110	PORT SAN LUIS	California	West Coast	35.1688	-120.754	1950-2017	68	0.754211	1.22678	0.0633305	-0.151268	[1.21701387554897,1.23655553342255]	[0.0567778274244895,0.0706393199681548]	[-0.253072849413016,-0.0494633719862637]	1.28022	1.36606	1.39453	1.42734	1.44915	0.0362122	7.50566	4.60319
9413450	MONTEREY, MONTEREY BAY	California	West Coast	36.605	-121.888	1974-2017	45	0.752654	1.21207	0.0670206	-0.164366	[1.19959238883516,1.22454082676109]	[0.0589342956700841,0.0762165267024120]	[-0.269219388839583,-0.0595117313159125]	1.26829	1.35707	1.38604	1.41906	1.44078	0.0459866	8.48965	4.83811
9414290	SAN FRANCISCO (GOLDEN GATE)	California	West Coast	37.8063	-122.466	1950-2017	68	0.807163	1.24163	0.0782991	-0.172123	[1.22964605428658,1.25361167585949]	[0.0703385131155171,0.0871606319484294]	[-0.268029785326495,-0.0762170588027399]	1.30709	1.40942	1.44247	1.47992	1.50439	0.0561929	9.5887	4.96402
9414523	REDWOOD CITY, WHARF 5	California	West Coast	37.5068	-122.212	1975-2017	44	1.13338	1.55955	0.0441368	0.0966705	[1.55098663117178,1.56811793640339]	[0.0380951733689909,0.0511366042190352]	[-0.0431041164735424,0.236445101155692]	1.60119	1.69422	1.73626	1.79559	1.84383	0.0608455	12.933	5.36916
9414750	ALAMEDA	California	West Coast	37.7717	-122.3	1979-2017	42	0.938796	1.38149	0.0745477	-0.161792	[1.36708571938051,1.39589321457995]	[0.0651854996673986,0.0852546274816442]	[-0.273990422299664,-0.0495943999002716]	1.4441	1.5433	1.57576	1.61286	1.63731	0.0596977	12.5917	5.13281
9414863	CHEVRON OIL COMPANY PIER, RICHMOND	California	West Coast	37.923	-122.41	1996-2017	22	0.831017	1.26108	0.0806843	-0.0742566	[1.23893659046249,1.28322480233090]	[0.0661030779935804,0.0984818140020127]	[-0.264392279642164,0.115879016574147]	1.33153	1.45674	1.50253	1.55872	1.59848	0.048949	8.87564	4.76915
9415020	POINT REYES	California	West Coast	37.9961	-122.977	1975-2017	43	0.79595	1.27628	0.075068	-0.103611	[1.26160189963976,1.29096266292819]	[0.0652394281789918,0.0863773965539721]	[-0.239163824518728,0.0319409200917101]	1.34098	1.45159	1.49057	1.53727	1.56955	0.0590507	9.84399	5.10401
9415144	PORT CHICAGO, SUISUN BAY	California	West Coast	38.056	-122.04	1980-2017	39	0.694981	1.05776	0.101945	-0.0308033	[1.03613071968565,1.07939764635902]	[0.0869954157530902,0.119463250894796]	[-0.202281197002604,0.140674505561796]	1.14852	1.31942	1.3854	1.4693	1.53081	0.0650788	13.6124	5.62451
9415218	MARE ISLAND	California	West Coast	38.07	-122.25	1996-2012	17	0.796418	1.14474	0.0476481	0.232926	[1.12998987017388,1.15948021120710]	[0.0370647297038300,0.0612533961272194]	[0.00740256822413679,0.458448554970694]	1.1926	1.3215	1.39014	1.49851	1.59686	NaN	NaN	NaN
9416841	ARENA COVE	California	West Coast	38.9146	-123.711	1979-2017	39	0.813825	1.33351	0.0907224	-0.0539674	[1.31495924728422,1.35205556052135]	[0.0783625342493903,0.105031845586619]	[-0.191575259154193,0.0836404798295148]	1.41344	1.55939	1.61413	1.68243	1.73158	NaN	NaN	NaN
9418767	HUMBOLDT BAY (NORTH SPIT)	California	West Coast	40.7663	-124.217	1977-2017	41	0.943599	1.46734	0.0915279	-0.1152	[1.44904217487841,1.48564139051824]	[0.0792810738228945,0.105666647429250]	[-0.250265211270649,0.0198651234349095]	1.54581	1.67796	1.72385	1.77832	1.8156	0.0584267	7.48895	4.93657
9419750	CRESCENT CITY	California	West Coast	41.745	-124.183	1950-2017	68	0.950827	1.54228	0.113115	-0.133049	[1.52486732163063,1.55968333410314]	[0.101414998433347,0.126163789302739]	[-0.231352511034349,-0.0347453503915018]	1.63849	1.79677	1.8505	1.91336	1.95576	0.0644162	22.2224	6.23568
9431647	PORT ORFORD	Oregon	West Coast	42.739	-124.498	1978-2017	40	1.00808	1.60621	0.130943	-0.232316	[1.58092014816412,1.63149029697028]	[0.115057210284688,0.149022193357433]	[-0.309630906421478,-0.155000321565157]	1.71284	1.86699	1.91307	1.9628	1.99373	0.0775172	17.3612	6.08184
9432780	CHARLESTON	Oregon	West Coast	43.345	-124.322	1970-2017	48	1.05897	1.68403	0.128727	-0.166533	[1.66083515543648,1.70722853531984]	[0.113548738646385,0.145933251291798]	[-0.265447368912903,-0.0676195681028882]	1.79192	1.9618	2.01706	2.07997	2.12126	0.0646333	15.1508	6.08454
9435380	SOUTHBEACH	Oregon	West Coast	44.625	-124.043	1967-2017	51	1.1627	1.84197	0.132975	-0.157417	[1.81784265264787,1.86610618242481]	[0.116475400903470,0.151811537317183]	[-0.290733593999983,-0.0241012424715462]	1.95387	2.13217	2.19086	2.25815	2.30265	0.0610169	11.0109	5.27047
9437540	GARIBALDI	Oregon	West Coast	45.5545	-123.919	1970-2017	48	1.12574	1.73432	0.0947736	0.157622	[1.71664830047624,1.75198203023728]	[0.0819488573348764,0.109605350417557]	[0.0187904839926843,0.296453353951401]	1.82626	2.04948	2.15808	2.31926	2.4569	NaN	NaN	NaN
9439011	HAMMOND, OREGON	Oregon	West Coast	46.2017	-123.945	1983-2014	32	1.19758	1.68885	0.105825	0.0477528	[1.66434679840514,1.71336227693358]	[0.0889138652878847,0.125953663443092]	[-0.131017235688066,0.226522791343544]	1.78647	1.99066	2.07756	2.19539	2.28747	NaN	NaN	NaN
9439040	ASTORIA (TONGUE POINT), OREG.	Oregon	West Coast	46.2073	-123.768	1950-2017	68	1.22299	1.93061	0.126057	-0.115605	[1.91101147697054,1.95021759692565]	[0.112763471861078,0.140916809583873]	[-0.223152560336828,-0.00805831882119440]	2.03867	2.22055	2.28367	2.35856	2.40981	NaN	NaN	NaN
9439099	WAUNA	Oregon	West Coast	46.1617	-123.409	2002-2017	16	1.04377	1.80093	0.142653	-0.0731933	[1.75565102063217,1.84621283839199]	[0.113832618133074,0.178771288157843]	[-0.275236092882218,0.128849517712734]	1.92555	2.14735	2.22856	2.32831	2.39897	NaN	NaN	NaN
9440569	SKAMOKAWA	Washington	West Coast	46.2667	-123.452	2002-2017	16	1.10521	1.83675	0.11464	-0.182694	[1.80061632788553,1.87288600908437]	[0.0920417356690722,0.142785637429809]	[-0.378819233422158,0.0134313876885356]	1.93216	2.07924	2.12611	2.17876	2.21287	0.104683	35.95	8.96869
9440910	TOKE POINT	Washington	West Coast	46.7075	-123.967	1973-2017	46	1.2419	2.10241	0.167203	-0.159688	[2.07156650234720,2.13325045702959]	[0.147137942387050,0.190003781077270]	[-0.263240387670879,-0.0561354753606465]	2.24297	2.46628	2.53956	2.62344	2.67881	0.0878999	21.7279	8.33125
9441102	WESTPORT, POINT CHEHALIS	Washington	West Coast	46.9043	-124.105	2006-2017	12	1.28877	2.01715	0.108348	-0.159361	[1.97792478466661,2.05636633912783]	[0.0843444722058247,0.139182462132118]	[-0.374993147691798,0.0562714497299459]	2.10824	2.25303	2.30056	2.35498	2.39092	NaN	NaN	NaN
9442396	LA PUSH, QUILLAYUTE RIVER	Washington	West Coast	47.9133	-124.637	2004-2017	16	1.19295	2.03532	0.115405	-0.127559	[1.99927861837348,2.07136232387807]	[0.0930407717975163,0.143144665512278]	[-0.304799982125420,0.0496817293372511]	2.13372	2.29677	2.35251	2.418	2.46238	0.0783158	46.8205	8.89341
9443090	NEAH BAY	Washington	West Coast	48.3703	-124.602	1950-2017	68	1.08519	1.83223	0.138382	-0.160529	[1.81091169919898,1.85354373858161]	[0.124108672003029,0.154297306437410]	[-0.261000571252176,-0.0600568333316127]	1.94852	2.13306	2.19356	2.26276	2.3084	0.0423533	4.84547	2.47268
9444090	PORT ANGELES	Washington	West Coast	48.1247	-123.441	1979-2017	43	0.849008	1.44338	0.12053	-0.21915	[1.42055412140984,1.46621327924436]	[0.105900222425033,0.137181425418999]	[-0.321923758246518,-0.116376757981772]	1.5421	1.68726	1.7314	1.77954	1.80981	0.0484262	13.3235	5.47845
9444900	PORT TOWNSEND	Washington	West Coast	48.1129	-122.76	1972-2017	46	1.06295	1.6168	0.131895	-0.262761	[1.59294459598416,1.64066421379040]	[0.116533268339625,0.149282227692000]	[-0.345928047744273,-0.179594129693096]	1.7228	1.87013	1.91248	1.95705	1.9841	0.0468024	10.1963	5.05652
9446484	TACOMA, COMMENCEMENT BAY, SITCUM WATERWAY	Washington	West Coast	47.2667	-122.413	1997-2017	21	1.4861	2.04292	0.136944	-0.313983	[2.00571052742209,2.08012905375920]	[0.112750546330456,0.166328459985102]	[-0.472386039884666,-0.155580123419668]	2.15057	2.29069	2.32836	2.3664	2.38853	0.0234824	4.71784	4.89908
9447130	SEATTLE (MADISON ST.), ELLIOTT BAY	Washington	West Coast	47.6026	-122.339	1950-2017	68	1.41803	2.00401	0.125839	-0.25009	[1.98508884706369,2.02292955424656]	[0.113442744237321,0.139589961919644]	[-0.330510519921837,-0.169669850448861]	2.1057	2.24936	2.29134	2.33598	2.36335	0.0442676	8.62809	5.26024
9449424	CHERRY POINT	Washington	West Coast	48.8633	-122.758	1972-2017	47	1.15886	1.76448	0.131592	-0.228968	[1.74057742873173,1.78837595302896]	[0.116049635862340,0.149216655390377]	[-0.329279463450585,-0.128657074150268]	1.87179	2.02761	2.07439	2.12501	2.15658	0.0537362	19.3976	5.98298
9449880	FRIDAY HARBOR, SAN JUAN ISLAND	Washington	West Coast	48.5453	-123.013	1950-2017	68	0.962634	1.54329	0.140368	-0.282355	[1.52233989079960,1.56423173697770]	[0.126620665923061,0.155608242421240]	[-0.355229594954333,-0.209480499193479]	1.65514	1.80675	1.84923	1.89323	1.91951	0.0476258	11.6623	5.44015
9451054	PORT ALEXANDER, BARANOF ISLAND	Alaska	West Coast	56.2467	-134.647	2007-2017	11	1.56086	2.40866	0.107215	-0.0670451	[2.36525588332821,2.45206755086084]	[0.0789658717147731,0.145569465156876]	[-0.409180208540163,0.275089925461643]	2.50258	2.6711	2.73329	2.81005	2.86469	NaN	NaN	NaN
9451600	SITKA	Alaska	West Coast	57.0517	-135.342	1950-2017	68	1.39427	2.23957	0.129468	-0.136534	[2.21961165505241,2.25951967133230]	[0.116082369483687,0.144397022114229]	[-0.237055856249947,-0.0360114669050155]	2.34952	2.52958	2.59044	2.66142	2.70917	0.0626746	NaN	8.27845
9452634	ELFIN COVE, PORT ALTHORP	Alaska	West Coast	58.1947	-136.347	2005-2017	27	1.58088	2.38593	0.0894909	0.139389	[2.36183578212317,2.41003208939623]	[0.0721241044325737,0.111039541097539]	[-0.124551609600653,0.403329997555741]	2.47202	2.6759	2.77293	2.91478	3.03415	NaN	NaN	NaN
9453220	YAKUTAT, YAKUTAT BAY	Alaska	West Coast	59.5485	-139.733	1961-2017	57	1.43134	2.32377	0.144334	-0.150456	[2.29913743662867,2.34839448921212]	[0.127616265021124,0.163242342372675]	[-0.272255464733015,-0.0286569132692170]	2.4456	2.6415	2.70655	2.78156	2.83146	NaN	NaN	NaN
9454050	CORDOVA	Alaska	West Coast	60.5583	-145.755	1978-2017	40	1.75393	2.75883	0.144967	-0.318444	[2.73043103894173,2.78722177235717]	[0.126367739198373,0.166304075823068]	[-0.427114913574407,-0.209772134578901]	2.87256	3.01977	3.05911	3.0987	3.12165	0.0622747	11.0883	7.16207
9454240	VALDEZ, PORT VALDEZ	Alaska	West Coast	61.125	-146.362	1973-2017	45	1.69485	2.65329	0.153015	-0.314612	[2.62500836336297,2.68156976912132]	[0.134509148477629,0.174066760958229]	[-0.417028149930299,-0.212196022454182]	2.77354	2.92993	2.97194	3.01435	3.03901	0.061644	NaN	15.52
9455090	SEWARD, RESURRECTION BAY	Alaska	West Coast	60.12	-149.427	1977-2017	41	1.51823	2.46318	0.120927	-0.25197	[2.43975486255478,2.48659531812692]	[0.105907333718941,0.138075967886149]	[-0.357068158639614,-0.146871629257949]	2.56081	2.69843	2.73853	2.78113	2.8072	0.0722523	NaN	13.398
9457292	KODIAK, WOMENS BAY	Alaska	West Coast	57.7303	-152.514	1984-2017	34	1.27352	2.05619	0.105881	-0.325616	[2.03307803940534,2.07929573658329]	[0.0903315007950988,0.124107528036172]	[-0.480792399864808,-0.170440180656647]	2.139	2.24521	2.27333	2.30147	2.31768	0.0676722	NaN	54.7799
9457804	ALITAK, LAZY BAY	Alaska	West Coast	56.8974	-154.248	2006-2017	12	1.66662	2.64608	0.111255	-0.0523601	[2.60325987548619,2.68890432955037]	[0.0833868760728516,0.148438025922635]	[-0.371384224543662,0.266664007174680]	2.74418	2.92367	2.99113	3.07541	3.13613	NaN	NaN	NaN
9459450	SAND POINT, POPOF ISLAND	Alaska	West Coast	55.3367	-160.502	1973-2017	46	1.00497	1.76582	0.131959	-0.191899	[1.74059465921723,1.79104927447068]	[0.114782436677705,0.151706173878429]	[-0.335161136303265,-0.0486364662928102]	1.8752	2.04181	2.09429	2.15279	2.19041	0.0537151	11.4416	5.4389
9459881	KING COVE	Alaska	West Coast	55.0599	-162.326	2005-2017	13	0.937834	1.7081	0.122211	-0.218425	[1.66534751871841,1.75085002396300]	[0.0954879911727344,0.156413158405814]	[-0.434603335827224,-0.00224626982086124]	1.80823	1.9556	2.00045	2.0494	2.08019	0.0797373	17.0311	6.753
9461380	SWEEPER COVE, KULUK BAY	Alaska	West Coast	51.8633	-176.632	1950-2017	68	0.484363	1.00644	0.102046	-0.254586	[0.991166364819337,1.02170728971686]	[0.0921185623544181,0.113042727353509]	[-0.328806829755516,-0.180365937301781]	1.08874	1.20434	1.23792	1.2735	1.29524	0.0488622	23.822	5.29592
9461710	ATKA, NAZAN BAY	Alaska	West Coast	52.232	-174.173	2007-2017	12	0.439288	0.928487	0.0729819	-0.210921	[0.902316945327974,0.954657440994201]	[0.0570396894204966,0.0933799412125501]	[-0.400394267956324,-0.0214472191726753]	0.988477	1.07763	1.10503	1.13512	1.15416	0.0451458	28.0337	5.15411
9462450	NIKOLSKI	Alaska	West Coast	52.9406	-168.871	2006-2017	12	0.505879	1.10943	0.0969154	-0.507252	[1.07491418736916,1.14394604866061]	[0.0735662887617371,0.127675132818686]	[-0.731006686693314,-0.283496336652530]	1.17962	1.25127	1.26616	1.27904	1.28542	NaN	NaN	NaN
9462620	UNALASKA	Alaska	West Coast	53.8792	-166.54	1982-2017	36	0.45625	0.97114	0.0828207	-0.288534	[0.953835395299673,0.988443778743624]	[0.0714696467797749,0.0959746590014769]	[-0.416523057420469,-0.160545724520154]	1.03696	1.12547	1.15007	1.17543	1.1905	0.0354316	NaN	2.17391
9463502	PORT MOLLER	Alaska	West Coast	55.9857	-160.574	1985-2017	34	1.40675	2.02542	0.102234	0.0606879	[2.00361254202908,2.04723181429226]	[0.0875125217650601,0.119431987273163]	[-0.0616524096265086,0.183028186850455]	2.12029	2.3222	2.40951	2.52915	2.62363	NaN	NaN	NaN
9464212	VILLAGE COVE, ST. PAUL ISLAND	Alaska	West Coast	57.1253	-170.285	2006-2017	16	0.399247	0.811757	0.0567696	-0.0323205	[0.792876523641221,0.830638099604784]	[0.0442728497432722,0.0727936994373907]	[-0.307913934988806,0.243272848605037]	0.862264	0.957171	0.993748	1.0402	1.07421	NaN	NaN	NaN
9491094	RED DOG DOCK	Alaska	West Coast	67.5758	-164.064	2004-2017	15	0.298166	0.935398	0.145316	0.141907	[0.887310720914975,0.983484734036714]	[0.112494105058071,0.187715269464252]	[-0.0984628818275637,0.382276023252220]	1.07535	1.40793	1.5667	1.79928	1.99542	0.140016	30.8078	12.0174
9497645	PRUDHOE BAY	Alaska	West Coast	70.4114	-148.532	1989-2017	29	0.202866	0.660498	0.149113	-0.195348	[0.625971550826299,0.695023969361979]	[0.127128305479456,0.174899252481552]	[-0.326489232982749,-0.0642075746980197]	0.783904	0.971056	1.02973	1.09498	1.13681	0.0848413	13.6139	5.86767
2695540	ST. GEORGES ISLAND	Bermuda Islands	Caribbean Islands	32.3734	-64.7033	1989-2017	29	0.445894	0.802928	0.0657892	-0.17314	[0.787345159385831,0.818511050383762]	[0.0555856057501205,0.0778658562701705]	[-0.332704435436766,-0.0135757284845895]	0.857909	0.943734	0.97142	1.00276	1.02323	0.0388466	7.19764	4.48075
9751364	CHRISTIANSTED HARBOR, ST CROIX	Caribbean/Central America	Caribbean Islands	17.75	-64.705	2006-2017	12	0.115176	0.24689	0.0208458	-0.253919	[0.239459115731740,0.254320800732509]	[0.0162941399891170,0.0266688663396409]	[-0.427810578073083,-0.0800269314684210]	0.263707	0.28735	0.294223	0.30151	0.305964	0.0228809	4.16446	1.95941
9751381	LAMESHUR BAY, ST. JOHNS ISLAND	Caribbean/Central America	Caribbean Islands	18.3182	-64.7242	2006-2017	12	0.135384	0.272861	0.0325441	0.0584205	[0.260667420911679,0.285055252448239]	[0.0245631254311567,0.0431181017510796]	[-0.226747220316567,0.343588137598733]	0.303028	0.36704	0.394642	0.432398	0.462158	NaN	NaN	NaN
9751401	LIME TREE BAY, ST.CROIX ISLAND	Caribbean/Central America	Caribbean Islands	17.6947	-64.7538	1983-2017	36	0.115401	0.25037	0.0317722	-0.267901	[0.243887602324542,0.256851650505549]	[0.0277268346652453,0.0364077257459215]	[-0.359051001459623,-0.176751443389049]	0.275846	0.311025	0.321068	0.331596	0.337958	0.0218025	3.97564	1.7113
9751639	CHARLOTTE AMALIE, ST. THOMAS ISLAND	Caribbean/Central America	Caribbean Islands	18.3358	-64.92	1975-2017	43	0.137437	0.285434	0.0377091	-0.250048	[0.278346288180137,0.292522292070787]	[0.0331454345368522,0.0429010374721243]	[-0.342011053606006,-0.158085844145043]	0.315907	0.358961	0.371541	0.384921	0.393124	0.023406	4.13518	1.98126
9752235	CULEBRA	Caribbean/Central America	Caribbean Islands	18.3009	-65.3025	2005-2017	13	0.175545	0.323547	0.0251487	-0.242385	[0.315003815230871,0.332090844527076]	[0.0200919072479486,0.0314783035860805]	[-0.389758750406375,-0.0950102957116641]	0.343938	0.373033	0.381619	0.390808	0.396477	0.0222435	4.08182	2.07854
9752695	ESPERANZA, VIEQUES ISLAND	Caribbean/Central America	Caribbean Islands	18.0939	-65.4714	2005-2017	13	0.112205	0.225102	0.0297455	-0.00766582	[0.214316622950032,0.235886665725488]	[0.0227300587216221,0.0389262151957128]	[-0.280023233547328,0.264691590674097]	0.251861	0.303824	0.324475	0.351233	0.371224	0.0189587	3.37768	1.6564
9753216	FAJARDO	Caribbean/Central America	Caribbean Islands	18.3352	-65.6311	2009-2017	10	0.227156	0.390249	0.0299297	-0.214416	[0.378359549916757,0.402138447987092]	[0.0226218490579731,0.0395981892375653]	[-0.450656229395793,0.0218248407176822]	0.414813	0.451156	0.462274	0.474447	0.482131	0.0246321	4.4089	2.95852
9754228	YABUCOA HARBOR	Caribbean/Central America	Caribbean Islands	18.0551	-65.833	2008-2017	10	0.115031	0.243807	0.0309646	-0.186434	[0.231286908565182,0.256326541770079]	[0.0231990599599493,0.0413294551722114]	[-0.463385935854339,0.0905176497109173]	0.269533	0.309004	0.321522	0.335541	0.344595	0.0238147	4.14734	1.68859
9755371	SAN JUAN	Caribbean/Central America	Caribbean Islands	18.4592	-66.1164	1978-2017	41	0.239821	0.426533	0.0449128	-0.230503	[0.417860826321885,0.435204964046879]	[0.0393263343316246,0.0512928072699976]	[-0.328062404115329,-0.132943415726760]	0.463136	0.516175	0.532069	0.549243	0.559942	0.0254563	4.42292	3.17624
9757809	ARECIBO	Caribbean/Central America	Caribbean Islands	18.4806	-66.7025	2008-2017	10	0.270425	0.465563	0.028506	-0.100666	[0.453982421796361,0.477144307576160]	[0.0212480122498790,0.0382433190660566]	[-0.378104628058978,0.176772535461526]	0.490162	0.532386	0.54732	0.565256	0.57768	0.0251628	4.43604	3.38546
9759110	MAGUEYES ISLAND	Caribbean/Central America	Caribbean Islands	17.97	-67.0464	1955-2017	64	0.11168	0.237622	0.0318719	-0.238708	[0.232698332208398,0.242546487184099]	[0.0286242386234054,0.0354879522149008]	[-0.315629304900333,-0.161786009615238]	0.263505	0.300614	0.311617	0.323427	0.330736	0.0220002	3.98703	1.67202
9759394	MAYAGUEZ	Caribbean/Central America	Caribbean Islands	18.2176	-67.1588	2008-2017	10	0.210699	0.380726	0.0370099	-0.174699	[0.365997102476663,0.395455082507049]	[0.0279576504412902,0.0489931544897597]	[-0.409554218642807,0.0601568618252829]	0.411634	0.459785	0.475286	0.492814	0.504243	NaN	NaN	NaN

## Sheet: Station Averages
Region	Nyears of record	mu (m)	sigma (m)	k	Sigma tilde (m)	Tau (2000-2050) (years)	Tau (2025-2075) (years)
Pacific	46.43	0.604	0.06	-0.251	0.035	5.28	3.84
East Coast	39.16	1.117	0.089	-0.074	0.098	11.52	5.24
Gulf Coast	31.1	0.623	0.096	-0.025	0.201	14.08	6.21
West Coast	39.93	1.626	0.104	-0.145	0.057	14.26	7.39
Caribbean Islands	23.3	0.35	0.034	-0.176	0.024	4.39	2.43
